# Supplementary material for: FDCSP Is an Immune-Associated Prognostic Biomarker in HPV-Positive Head and Neck Squamous Carcinoma
Source: Biomolecules. 2022 Oct 12;12(10):1458. doi: 10.3390/biom12101458 (PMC9599724; doi:10.3390/biom12101458)
Supplement: Supplementary file 1 [file biomolecules-12-01458-s001.zip]

Archive with 1 entries (1 files):
- biomolecules-1927813-supplmentary.pdf
